# Supplementary material for: Genome-Wide Identification of the WD40 Gene Family in Walnut (Juglans regia L.) and Its Expression Profile in Different Colored Varieties
Source: Int J Mol Sci. 2025 Jan 26;26(3):1071. doi: 10.3390/ijms26031071 (PMC11817448; doi:10.3390/ijms26031071)
Supplement: Supplementary file 1 [file ijms-26-01071-s001.zip]

Archive with 8 entries (8 files):
- Figure captions.pdf
- Figure S1.pdf
- Figure S2.pdf
- Figure S3.pdf
- Figure S4.pdf
- Figure S5.pdf
- Figure S6.tif
- Table S.xlsx
